# Supplementary material for: Reducing Barriers for Best Practice in People Living with Dementia: Cross-Cultural Adaptation and Content Validity of the Brazilian Version of the Pain Assessment in Impaired Cognition (PAIC-15) Meta-Tool
Source: Int J Environ Res Public Health. 2025 Aug 26;22(9):1324. doi: 10.3390/ijerph22091324 (PMC12469513; doi:10.3390/ijerph22091324)
Supplement: Supplementary file 1 [file ijerph-22-01324-s001.zip]

Archive with 1 entries (1 files):
- ijerph-3700839-Supplementary File S1.pdf
